# Supplementary material for: Characteristics and Performance of PTU-Cu Composite Membrane Fabricated through Simultaneous Complexation and Non-Solvent Induced Phase Separation
Source: Polymers (Basel). 2021 May 26;13(11):1743. doi: 10.3390/polym13111743 (PMC8198067; doi:10.3390/polym13111743)
Supplement: Supplementary file 1 [file polymers-13-01743-s001.zip]

Archive with 1 entries (1 files):
- polymers-1224823-supplementary.pdf
